# Supplementary material for: Effects of monosaccharides including rare sugars on proliferation of Entamoeba histolytica trophozoites in vitro
Source: Front Mol Biosci. 2023 Dec 8;10:1288470. doi: 10.3389/fmolb.2023.1288470 (PMC10739481; doi:10.3389/fmolb.2023.1288470)
Supplement: Supplementary file 1 [file DataSheet1.zip]

Archive with 11 entries (10 files):
- Supplementary Figures/
- Supplementary Figures/Supplementary Figure 1.TIF
- Supplementary Figures/Supplementary Figure 2.TIF
- Supplementary Figures/Supplementary Figure 3.TIF
- Supplementary Figures/Supplementary Figure 4.TIF
- Supplementary Figures/Supplementary Figure 5a.TIF
- Supplementary Figures/Supplementary Figure 5b.TIF
- Supplementary Figures/Supplementary Figure 5c.TIF
- Supplementary Figures/Supplementary Figure 5d.TIF
- Supplementary Figures/Supplementary Figure 5e.TIF
- Supplementary Figures/Supplementary Figure 6.TIF
